# Supplementary material for: Fine scale spatial variability of microbial pesticide degradation in soil: scales, controlling factors, and implications
Source: Front Microbiol. 2014 Dec 5;5:667. doi: 10.3389/fmicb.2014.00667 (PMC4257087; doi:10.3389/fmicb.2014.00667)
Supplement: Table S1 — Synthesis of the primary literature, including, for each reference, information on the system studied, the sampling scheme, the type of analysis, and the main observations and conclusions. [file Table1.XLSX]

## Sheet: Sheet1
Reference	Pesticide	Sampling site location	System	Previous pesticide exposure	Spatial variabilty explored	Temporal resolution	Horizontal sampling domain †	Vertical sampling domain ‡	Horizontal distance between neighboring samples •	Size and preparation of samples for pesticide biodegradation assessement	Method for pesticide biodegradation assessement	Statistical method to describe or analyze spatial variability	spatial variability of degradation/mineralization potential (coefficient of variability, when available)	spatial structure	variation with depth	Association with other parameters†
(Vieublé Gonod et al., 2006)	2,4-D	Versailles, France	field, regularly plowed	no	horizontal (3 scales)	once	50 cm²; 1 and 50 m²	NA	none (directly contiguous); 3 m; 0.2 m	core 0.8 cm id X 100 mm reduced to 100 g ; for mircoscale: undisturbed cubes of 6 mm side	mineralization potential (C14)	geostatistics (hierarchical analysis of variance and residual maximum likelihood)	high at mm scale (CV up to > 150%), lower at m scale ( < 22%)	at mm scale, centimetric hotspots (range ~ 2.5 cm); at m scale: weak spatial structure at < 2 m lag distance	ND	ND
(Gonod et al., 2003)	2,4-D	Versailles, France	field , regularly plowed	no	horizontal (surface soil)	twice within one year for different purposes	26 cm²	1.8 cm	none (directly contiguous)	Individual aggregates (no spatial coordinate) + undisturbed cubes of 6 mm side	mineralization potential (C14)	CV (for each aggregates class)	highest for smallest soil aggregates (CV 67% for the 2-3.15 mm class)	centimetric hot-spots	ND	ND
(Monard et al., 2012)	2,4-D	Versailles, France	field	no	horizontal (surface soil)	once	79 cm²; 36 mm²	NA	none (directly contiguous)	undisturbed cubes of 6 mm side	mineralization potential (C14)	spatial autocorrelation	high in dry condition (CV 65%), low in wet conditions (14%)	centimetric hot-spots range ~ 2 cm	ND	+ with tdfA (only after incubation with 2,4-D; 0 with 16S rRNA)
(Gaultier and Farenhorst, 2007)	2,4-D	Miami, Manitoba, Canada	field	2,4-D	horizontal and vertical	once	360 m transect	125 cm	15 m	cores 8 cm id X 50 to 125 cm, sieved and reduced to 25 g	mineralization potential (C14)	correlation with soil parameters	highly variable in each horizon	ND	rate decreases with depth, lag phase before onset of degradation increases with depth	in A horizon: - with OM, pH, carbonate content, and 2,4-D sorption; 0 in the other horizons
(Shymko and Farenhorst, 2008)	2,4-D	Deerwood, Manitoba, Canada	field	2,4-D	horizontal (different slopes)	once	300 m transect	15 cm	250 m; 50 m	4 X 25 g	mineralization potential (C14)	Anova with environmental parameters as factors	high variability across small distances	ND	rate decreases with depth, except under moist conditions	0 with SOC and clay content
(Fredslund et al., 2008)	MCPA	Jutland, Denmark	field	MCPA	horizontal and vertical	once	3 104 m²	60 cm	35 m	10 kg reduced to 3 X 10 g	mineralization potential (C14)	CV and correlation with soil parameters	low in A horizon (CV 5%), high in B (56%)	close proximity of high and low mineralization zones	slightly faster degradation in top soil	0 with Clay, Corg, pH, ISR, CFU, Pseudomonas, SIR, ASA, FDA, tfdA
(Badawi et al., 2013b)	MCPA	Højbakkegård, Denmark	filed	phenoxy acid (old and limited)	horizontal and vertical	once	68 cm²	115 cm	~ 0.8 cm	200 mg 'cores'	mineralization potential (C14)	geostatistics	variability increases with depth, until no degradation is detected (115 cm)	ND	lag phase increases with depth	ND
(Rasmussen et al., 2005)	linuron, MCPA	Simmelkær, Denmark	agricultural field	linuron	horizontal (surface soil)	once	400 m²	NA	random	500 g, reduced to 5 g	mineralization potential (C14)	multivariate data analysis with soil parameters	low for MCPA; high for linuron	ND	ND	+ with pH and water- extractable PO43+; 0 with CFU (heterotrophs); - with Ctotal/Ntotal ratio
(El Sebai et al., 2007)	Isoproturon	Le Souich, France	agricultural field	isoproturon	horizontal (surface soil)	once	3600 m²	NA	10 m	300 g, reduced to 40 g dw	mineralization potential (C14)	geostatisitcs	CV 32%	range ~45 m	ND	+ with pH (mainly) and microbial C; 0 with community fingerprint and physico-chemical parameters
(Bending and Rodriguez-Cruz, 2007)	isoproturon	Warwickshire, UK	field	isoproturon	horizontal (3 locations) vertical	once	~ 100 m	80 cm	60 m	2 kg, reduced to 300 g and to two 10 x 5 cm cores	degradation potential (extraction + HPLC)	comparaison of means across depths	ND	ND	lag phase increases with depth	ND
(Bending et al., 2001)	isoproturon	Warwickshire, UK	field	isoproturon	horizontal (2 transects of surface soil)	once	two 100 m transects, separated by 50 m	NA	20 m	unknow volume, sieved, and reduced to 200 g	degradation (extraction + HPLC) & mineralization (C14) potentials	anova to compare sites	high	ND	ND	ND
(Beck et al., 1996)	isoproturon	Oxfordshire, UK	field	isoproturon	horizontal (2 scales) and temporal	9 sampling events from October to June	1120 and 1 m²	NA	random (~ dm; and ~ dam)	cores 3 cm id x 25 cm	in situ residues measurement (extraction + HPLC)	CV	higher at field scale (41%) than within 1 m² (18%)	ND	ND	ND
(Hussain et al., 2013)	isoproturon	Breteniere, France	field	isoproturon	horizontal and temporal	3 consecutive years	1.3 104 m²	NA	~ 20 m	unknow sample, sieved, and reduced to 40 g	mineralization potential (C14)	geostatics and mutliple linear regression with soil parameters	low after IPU application (16%), increases subsequent years (54 and 45%)	No spatial structure after IPU application, Range > 30 m the subsequent years	ND	+ with CFU, pH (weak), C/N; 0 with bacterial diversity; - with total N, CEC, humidity
(Price et al., 2009)	isoproturon	Warwickshire, UK	field	isoproturon	horizontal (surface soil)	once	5.8 104 m²	NA	120 m; nested: 1-60 m	1 kg sieved, reduced to 4 X 25 g	degradation potential (extraction + HPLC)	geostatistics (hierarchical analysis of variance and residual maximum likelihood)	overall low (35%), but over 50% of the within-field variability occurs < 27 m	ND	ND	+ for pH; microbial biomass; - with SOM (weak); 0 for adsorption coefficient
(Walker et al., 2001)	isoproturon	Warwickshire, UK	field	isoproturon	horizontal and temporal	once	5 104 m²	NA	50 m	unknow sample, sieved, and reduced to 400 g	degradation potential (extraction + HPLC)	CV and correlation with soil parameters	significant within-field spatial variability, relatively high temporal consistency	ND	ND	++ with pH and biomass; + with metabolic richness and diversity
(Walker et al., 2002)	isoproturon and chlorotoluron	Warwickshire, UK	field	isoproturon	horizontal (surface soil)	twice, but no temporal comparison	1260 m²	NA	~ 12 m	2 kg mixed, reduced to 400 g	degradation potential (extraction + HPLC)	correlation with soil parameters	strong variability at scales < few m	ND	ND	+ with pH; positive covariation of degradation rate of the 2 pesticides.
(Bending et al., 2006)	isoproturon, azoxystrobin, and diflufenica	Warwickshire and Lincolnshire, UK	2 agricultural fields	diflufenican and isoproturon for one field, azoxystrobin for the other	horizontal (surface soil)	once	9600 m²	NA	20 m	unknow sample, sieved, and reduced to 500 g	degradation potential (extraction + HPLC)	correlation with soil parameters	CV between 14 and 56% (higher in one site than the other)	ND	ND	+ with pH for azoxystrobin; 0 with C/N, microbial N, dehydrogenase activity
(Rodriguez-Cruz et al., 2006)	isoproturon, bentazone, mecoprop	Warwickshire, UK	field	isoproturon	horizontal and vertical	once	1.4 104 m²	60 cm	~35 m	2 kg sieved, reduced to 300 g	degradation (extraction + HPLC) & mineralization (C14) potentials	correlation with soil parameters	higher for subsoil than topsoil (e.g. for bentazone 44% vs 16%)	ND	faster degradation in subsoil than topsoil	+ with OM, DHA (all pesticides); - with pH (bentazon). In subsoil for isoproturon and mecoprop: + with sand content; - with clay and silt contents
(Rodriguez Cruz et al., 2008)	bentazone	Warwickshire, UK	field	no	horizontal and vertical	once	3 plots separated by 60 m	80 cm	~70 m	unknow sample, sieved, and reduced to 300 g + undisturbed 10 X 5 cm cores (260 g)	degradation potential (extraction + HPLC)	correlation with soil parameters	higher in topsoil (15-30%) than in subsoil (~7%)	ND	faster degradation in top soil	+ with biomass, DHA, OM, and moisture content for sieved soil; - with pH
(Vinther et al., 2008)	glyphosate, metribuzin, and riazinamin	Jutland, Denmark	field	MCPA	horizontal (2 scales) vertical	once	4.0 104 m²	60 cm	~25 m; 5 m	10 kg, reduced to 10 g	mineralization potential (C14)	CV at several scales; multiple correlation with soil parameters	higher at field scale (61%) than at local scale (25%) for glyphosate (others not degraded)	mapped but not evaluated	ND	+ with clay, Corg, ISR, SIR, ASA, FDA; 0 with CFU and Pseudomonas
(Stenrød et al., 2006)	glyphosate	Grue (S-E Norway), Malselv (N Norway)	agricultural field (2 sites)	??	horizontal (2 scales) and vertical	once	3240 m²; 1 m transect	100 cm	10 m; 10 cm	cores 5 X 10 cm or 2.5 X 5 cm reduced to 10 g	mineralization potential (C14)	geostatisitcs	CV ~ 30%	no spatial structure at either scales	ND	+ (but weak) with Corg, and moisture content
(Walker and Brown, 1983)	simazine and metribuzin	UK	field	??	horizontal (2 scales) and temporal	Two consecutive years; monthly for 5 months	6400; 1600; and 9 m²	NA	>25 m; 25 cm	cores 2.5 X 10 cm; either combined, sieved and reduced to 2 X 500 g or kept separate	degradation potetial (extraction + GLC)	CV	higher for metribuzin (~23%) than for simazine; affected by mode of pesticide application	ND	ND	ND
(Parkin and Shelton, 1992)	carbofuran	Beltsville, Maryland (USA)	agricultural field (tilled/non til)	carbofuran application at the start of experiment	horizontal and temporal	3 times within a year	transects > 50 m in adjacent row and inter-row	NA	10 m (~35 cm between row and interrow)	2.5 X 5 cm cores ~50 g soil	mineralization potential (C14)	geostatistics	higher in no till field (~33%) than in convential tilled filed (~15%)	no-till field: difference between row and inter-row (carbofuran applied in the rows) and range >50 m, most of the variability is nugget (<35 cm). Tilled field, random variation. Significant temporal variation.	ND	+ with moisture content
(Sjoholm et al., 2010)	BAM	Hvidovre, Denmark	former plant nursery	dichlobenyl (parent compound)	horizontal (3 scales)	twice, but no temporal comparison	50; 1; and 0.01 m²	NA	10; 0.3; 0.03 m	100 g or 30 g reduced to 3 X 10 g or 3 X 1 g	mineralization potential (C14)	CV at several scales; correlation with soil parameters	increases from 60% to 108% with decreasing spatial scale and sample volume	ND	ND	+ with MPN of BAM degraders; 0 with TOC, pH, moisture content, NH4+ and NO3-;
							† defined as the surface area covered by the sampling effort; multiscale sampling schemes: values separated by semi-colon	‡ defined as the depth covered by the sampling effort	• multiple sampling scheme: values separated by semi-colon							† Positive, negative, and absence of significant association (or correlation) are indicated by +, -, and 0, respectively.
																ND : not determined; OM: organic matter; SOC: soluble organic carbon, Corg: organic carbon; ISR: In situ soil respiration; SIR: substrate induced respiration; ASA: arylsulfatase activity; FDA: fluorescein diacetate hydrolysis activity; DHA: dehydrogenase activity; CEC: cation exchange capacity; CFU: colony forming unit; MPN: most probable number.
